# Supplementary material for: Developing a Novel Murine Meningococcal Meningitis Model Using a Capsule-Null Bacterial Strain
Source: Diagnostics (Basel). 2024 May 28;14(11):1116. doi: 10.3390/diagnostics14111116 (PMC11172168; doi:10.3390/diagnostics14111116)
Supplement: Supplementary file 1 [file diagnostics-14-01116-s001.zip]

Archive with 1 entries (1 files):
- diagnostics-2945827-supplementary.xlsx
