# Supplementary material for: Developing a Novel Murine Meningococcal Meningitis Model Using a Capsule-Null Bacterial Strain
Source: Diagnostics (Basel). 2024 May 28;14(11):1116. doi: 10.3390/diagnostics14111116 (PMC11172168; doi:10.3390/diagnostics14111116)
Supplement: Supplementary file 1 [file diagnostics-14-01116-s001.zip › diagnostics-2945827-supplementary.xlsx]

## Sheet: All experimental data
Group	Mouse	D0		D1		D2		D3		D4		D5
		Temperature °C	Weight	Temperature °C	Weight	Temperature °C	Weight	Temperature °C	Weight	Temperature °C	Weight	Temperature °C	Weight
24-hour incubated inoculum group	1s	35.2	17.4	33.4	16.8	< 33	15.2	35.5	16.4	36	16.5	36.3	16.4
	2s	36	18.2	< 33	15.7	34	16.3	36	17.1	36.9	16.7	35.9	16.2
	3s	35.3	20.4	< 33	17.9	35.5	18.5	36.2	18.5	36.7	18.5	36.6	17.6
	4s	36	20.9	36.1	18.2	35.3	19	35.8	18.9	35.6	17.2	36.1	17.6
	5s	35.9	18.6	35.2	16.4	35.2	17	35.3	17.4	36.3	18.5	36.5	17.9
	6s	36.1	18.8	36.2	15.8	35.7	17.3	36.2	17	36.3	16.3	36	18.2
	7s	35.6	18.3	36.1	16.6	36.8	17.9	36.5	17.5	36.2	18.4	36.2	17
	8s	36.6	18.6	36.3	15.7	36.9	16.7	37.1	16.4	35.9	17.7	36.1	16.7
Group	Mouse	D0		D1		D2		D3		D4		D5
		Temperature °C	Weight	Temperature °C	Weight	Temperature °C	Weight	Temperature °C	Weight	Temperature °C	Weight	Temperature °C	Weight
48-hour incubated inoculum group	1C	36	33.27	Death
	2C	36.1	30.57	< 33	28.07	< 33	27.05	Death
	3C	36.2	31.29	< 33	27.13	Death
	4C	36.1	27.4	< 33	25.13	Coma - euthanasia
	5C	36.2	29.08	36	25.92	36	22.74	34.1	20.55	< 33	19.14	< 33	17.85
	6C	36.2	31.89	< 33	27.28	Death
	7C	35.9	27.37	Death
	8C	36.3	28.44	< 33	25.88	Coma - euthanasia
Group	Mouse	D0		D1		D2		D3		D4		D5
		Temperature °C	Weight	Temperature °C	Weight	Temperature °C	Weight	Temperature °C	Weight	Temperature °C	Weight	Temperature °C	Weight
Treatment CEF	1Cef	36.3	23.64	36.5	20.51	35.3	19.15	35.7	19.07	35.1	19.67	36.4	21.09
	2Cef	37.3	25.43	Death
	3Cef	35.6	27.57	35.7	25.22	36	22.84	35.8	23.66	35.7	24.56	36.1	27.78
	4Cef	35.7	28.11	36	25.24	35.9	22.95	35.1	21.13	35.2	19.03	35.9	21.02
	5Cef	35.9	26.05	36.2	23.46	34.9	21.14	34.9	19.32	35.2	18.21	36.1	20.78
	6Cef	36	27.84	35.9	24.22	34.9	21.88	35.1	20.63	35.2	20.43	35.4	21.92
	7Cef	37.3	26.56	35.5	23.4	34.9	21.08	36.1	21.63	36.3	21.13	36.5	21.21
	8Cef	36.1	23.91	35.3	21.31	34.3	19.46	34.9	17.57	34.5	16.02	36.4	17.2
	9Cef	35.5	22.76	35.7	20.43	34.1	19.34	34.7	18.43	34.7	18.25	36.5	18.4
	10Cef	37.2	26.38	33.2	23.75	34.9	22.2	34.7	20.05	34.1	18.68	36.6	18.95
	11Cef	37.4	23.61	35.5	20.69	34.2	19.22	< 33	17.6	Death
	12Cef	34.9	23.68	35.9	21.08	35	19.4	35.1	17.93	35.2	17.98	36.6	18.35
	13Cef	36	21.9	< 33	20.22	< 33	18.27	< 33	17.34	Death
	14Cef	36	24.17	34.7	22.48	33.7	19.99	34.2	18.73	33.6	17.18	36.4	18.9
	15Cef	38.5	23.1	33	20.21	35.1	18.98	34.8	18.14	34.6	17.73	36.6	17.18
	16Cef	35.9	24.74	33.2	22.05	Death
Group	Mouse	D0		D1		D2		D3		D4		D5
		Temperature °C	Weight	Temperature °C	Weight	Temperature °C	Weight	Temperature °C	Weight	Temperature °C	Weight	Temperature °C	Weight
Treatment CIP	1Cip	36.4	26.52	34.7	23.87	34.4	19.95	35.4	18.8	35.9	20.6	36	21.03
	2Cip	36	27.61	34.1	23.87	34.2	21.48	36	20.24	34.5	20.96	35	21.44
	3Cip	36.4	25.8	35.9	23.21	34.6	21.04	35.9	19.26	34.2	19.97	34.4	20.33
	4Cip	35.9	25.09	< 33	23.03	35	20.26	Death
	5Cip	35.5	26.11	35	23.85	34.9	21.73	34.6	19.52	34.3	18.49	34.9	19.05
	6Cip	35.8	27.41	35.2	25.12	34.4	22.38	35.9	20.45	35.3	21.15	35.1	21.44
	7Cip	36.5	25.8	Death
	8Cip	34.4	27.08	34.9	24.72	33.4	22.7	34.9	20.84	34.7	19.69	36.6	18.65
	9Cip	37	26.78	36	23.21	35.3	21.32	35.8	20.31	30.7	20.11	36.4	20.79
	10Cip	36.6	25.86	35.3	22.9	34.4	20.8	35	19.8	35.2	20.86	35.6	21
	11Cip	36.1	25.43	34.2	21.78	34.8	19.6	35.3	22.44	35.9	21.6	35.8	22.66
	12Cip	37.3	16.52	37.2	14.49	35.3	14.02	36.5	14.83	36.5	15.84	36.4	16
	13Cip	35.9	22.58	34.4	19.53	33.2	17.11	< 33	15.99	< 33	15.35	36.3	15.54
	14Cip	37.9	26.28	35.3	23.92	33.7	22.02	Coma - euthanasia
	15Cip	37	24.82	35.5	21.68	33.9	19.27	33.8	18.59	35.3	19.45	36.5	19
	16Cip	36.2	22.4	36.1	21.66	34.7	19.92	35.7	19.63	35.4	20.02	36.4	19.9
Group	Mouse	D0		D1		D2		D3		D4		D5
		Temperature °C	Weight	Temperature °C	Weight	Temperature °C	Weight	Temperature °C	Weight	Temperature °C	Weight	Temperature °C	Weight
48-hour incubated control group	9C	36.4	30.44	< 33	26.19	< 33	25.88	Death
	10C	36.1	27.14	< 33	24.3	Coma - euthanasia
	11C	36.2	26.77	36.3	23.33	Coma - euthanasia
	12C	36	29.36	35.9	26.63	35.6	22.79	35.9	21.15	35.1	19.95	36	21.45
	13C	36.1	29.12	34.6	26.35	Death
	14C	36	25.88	33.8	22.72	Death
	15C	35.7	29.12	Death
	16C	36.2	29.08	36	25.92	36	22.74	34.1	20.55	< 33	19.14	< 33	17.85
Group	Mouse	D0		D1		D2		D3		D4		D5
		Temperature °C	Weight	Temperature °C	Weight	Temperature °C	Weight	Temperature °C	Weight	Temperature °C	Weight	Temperature °C	Weight
Diluted inoculum control group	1d	35.4	19.56	Death
	2d	36.2	17.64	Death
	3d	36.9	18.94	36.6	16.61	35.5	15.5	36.2	16.44	36.1	17.62	36.2	20.2
	4d	35.7	18.03	36.1	15.52	35.9	19.76	36.6	17.08	36.5	17.9	35.9	18.2
	5d	37.1	18.98	36.1	16.35	35.4	15.84	36	16.25	36	18.26	36.3	20
	6d	36.4	18.55	33.7	14.22	Coma - euthanasia
	7d	36.1	17.84	35.9	15.14	35.8	14.46	35.2	15.23	35.1	16.55	35.2	17.1
	8d	36.5	18.96	34.7	16.47	Death
Group	Mouse	D0		D1		D2		D3		D4		D5
		Temperature °C	Weight	Temperature °C	Weight	Temperature °C	Weight	Temperature °C	Weight	Temperature °C	Weight	Temperature °C	Weight
Inactivated inoculum group	1i	35.1	20.6	36.8	18.1	36.3	17.8	36.3	18.5	35.8	19.7	36.3	19.8
	2i	36.3	18.7	37.5	17.3	36.7	16.2	37.3	16.8	35.8	18.2	37.2	18.5
	3i	35.5	18.9	36.4	16.8	36.2	16	36.5	17.7	35.7	18.8	36	19.3
	4i	35.4	19.7	36	17.8	36.3	15.8	36.9	16.5	34.6	18.8	35.6	19.2
	5i	35.5	20.4	36.8	17.9	36.3	16.7	36.8	16.6	34.4	18.9	36.3	19.6
	6i	36	19.5	36.8	17.2	35.9	15.2	36.5	16	36.2	16.7	36.6	17.3
	7i	36.1	18.2	36.6	15.4	36.4	15	37	16.1	35.1	15.9	36.6	16.9
	8i	35	18.9	36.9	16.8	36.1	16.8	37.2	17.8	36.7	18.5	36.1	18.8
